# Supplementary material for: Using Self-Assembling ADDomer Platform to Display B and T Epitopes of Type O Foot-and-Mouth Disease Virus
Source: Viruses. 2022 Aug 18;14(8):1810. doi: 10.3390/v14081810 (PMC9416097; doi:10.3390/v14081810)
Supplement: Supplementary file 1 [file viruses-14-01810-s001.zip]

Archive with 1 entries (1 files):
- viruses-1822969-supplementary.pdf
